# Supplementary material for: Gestational Diabetes Mellitus and Colostral Appetite-Regulating Adipokines
Source: Int J Mol Sci. 2024 Mar 29;25(7):3853. doi: 10.3390/ijms25073853 (PMC11011253; doi:10.3390/ijms25073853)
Supplement: Supplementary file 1 [file ijms-25-03853-s001.zip]

Archive with 1 entries (1 files):
- ijms-2921936-supplementary.pdf
